# Supplementary material for: 2-(4-Chloro­phen­oxy)acetohydrazide
Source: Acta Crystallogr Sect E Struct Rep Online. 2009 Nov 25;65(Pt 12):o3189. doi: 10.1107/S1600536809049538 (PMC2972103; doi:10.1107/S1600536809049538)
Supplement: Supplementary file 2 [file e-65-o3189-Isup2.hkl]

#
# h,k,l, Fc-squared, Fo-squared, sigma(Fo-squared) and status flag
#
data_I
_shelx_title '    hsy736 in P2(1)/c'
_shelx_refln_list_code          4
_shelx_F_calc_maximum      146.84
_exptl_crystal_F_000       416.00
_reflns_d_resolution_high  0.7882
 
loop_
 _symmetry_equiv_pos_as_xyz
 'x, y, z'
 '-x, y+1/2, -z+1/2'
 '-x, -y, -z'
 'x, -y-1/2, z-1/2'
 
_cell_length_a     6.4440
_cell_length_b     4.0110
_cell_length_c    35.3690
_cell_angle_alpha  90.000
_cell_angle_beta   91.890
_cell_angle_gamma  90.000
 
_shelx_F_squared_multiplier     1.000
 
loop_
 _refln_index_h
 _refln_index_k
 _refln_index_l
 _refln_F_squared_calc
 _refln_F_squared_meas
 _refln_F_squared_sigma
 _refln_observed_status
   1   0   0     2501.19     2646.26      8.73 o
   2   0   0     5778.78     5518.36     17.71 o
   3   0   0      401.66      437.56      6.54 o
   4   0   0      217.63      183.54      3.35 o
   5   0   0      261.40      265.94     12.01 o
   6   0   0      240.78      242.01     17.58 o
   7   0   0        0.04       -0.93      4.55 o
   1   1   0    12070.60    11666.86     35.97 o
   2   1   0        0.03        8.23      1.54 o
   3   1   0      517.88      552.96      6.36 o
   4   1   0       16.65       19.32      2.33 o
   5   1   0      137.24      137.19      5.18 o
   6   1   0       90.91       81.01      5.67 o
   7   1   0        5.68       15.81      4.46 o
   0   2   0      654.71      662.88      7.88 o
   1   2   0       49.18       88.70     17.47 o
   2   2   0      331.30      360.11      8.04 o
   3   2   0      112.77      125.90     17.19 o
   4   2   0       27.63       45.73     14.43 o
   5   2   0        0.12       17.03      8.78 o
   6   2   0        0.40        2.59      2.51 o
   7   2   0       25.85       23.89      2.97 o
   1   3   0        8.27       13.42      2.99 o
   2   3   0      108.05      121.17      5.01 o
   3   3   0        6.50       24.46      6.83 o
   4   3   0       10.66        7.60      2.40 o
   5   3   0        5.13        9.37      2.29 o
   6   3   0        4.15        7.14      3.31 o
   0   4   0        4.11        7.25      3.30 o
   1   4   0       28.47       22.63      3.81 o
   2   4   0        0.14        3.13      3.47 o
   3   4   0       62.30       80.75      5.61 o
   4   4   0       17.86       16.50      3.69 o
  -7   1   1       42.98       39.18      4.67 o
  -6   1   1      191.55      169.44      4.16 o
  -5   1   1        6.68        6.85      1.86 o
  -4   1   1      914.07      926.47      9.11 o
  -3   1   1     1553.59     1588.76     10.75 o
  -2   1   1      475.31      488.78      5.31 o
  -1   1   1     4645.25     4715.81     10.55 o
   0   1   1        2.10        2.13      0.82 o
   1   1   1     2154.94     2283.19     21.23 o
   2   1   1     3328.38     3403.38     13.42 o
   3   1   1      289.54      333.38      4.95 o
   4   1   1       16.95       16.86      1.99 o
   5   1   1       92.09       90.46      4.06 o
   6   1   1      113.10      107.93      5.75 o
   7   1   1        0.92        0.63      4.17 o
  -7   2   1        1.96        4.71      2.67 o
  -6   2   1       39.05       32.00      2.90 o
  -5   2   1      304.37      294.04      7.92 o
  -4   2   1       41.16       38.13      2.15 o
  -3   2   1        1.87        4.80      1.56 o
  -2   2   1      289.05      327.18     31.00 o
  -1   2   1     1944.10     1928.12     15.15 o
   0   2   1        0.05        6.50      4.18 o
   1   2   1      351.25      381.76      6.21 o
   2   2   1        6.65       49.13     26.25 o
   3   2   1      494.48      540.12     15.14 o
   4   2   1      345.49      334.59      6.18 o
   5   2   1       21.61       20.84      2.12 o
   6   2   1       15.38       15.58      2.81 o
   7   2   1       11.69       14.88      4.14 o
  -6   3   1        5.19        8.25      3.40 o
  -5   3   1        1.45        7.88      4.06 o
  -4   3   1        0.64       10.27      3.97 o
  -3   3   1       37.34       73.27     18.09 o
  -2   3   1      204.80      203.89      7.47 o
  -1   3   1        3.90        1.19      2.59 o
   0   3   1      222.57      199.12     11.67 o
   1   3   1       63.00       57.47      3.91 o
   2   3   1        0.03        8.15      3.14 o
   3   3   1       74.92       76.99      6.70 o
   4   3   1       29.46       42.16     15.09 o
   5   3   1       54.84       48.48      2.93 o
   6   3   1        4.22        7.13      3.32 o
  -4   4   1        0.12        9.79      3.81 o
  -3   4   1      109.21      102.77      5.79 o
  -2   4   1        0.46        1.45      3.06 o
  -1   4   1        2.85        7.08      3.69 o
   0   4   1       16.88       11.45      2.45 o
   1   4   1        0.00        2.61      3.32 o
   2   4   1        0.15        1.81      3.20 o
   3   4   1      120.45      124.47      6.17 o
   4   4   1        2.70        6.53      3.68 o
  -7   0   2      105.86      117.97      6.68 o
  -6   0   2       97.97       88.83      6.05 o
  -5   0   2       23.44       29.62      2.44 o
  -4   0   2      464.40      520.50      7.88 o
  -3   0   2       28.92       26.27      2.68 o
  -2   0   2      657.21      749.31      6.53 o
  -1   0   2      363.02      436.39      3.39 o
   1   0   2     1313.88     1320.05      6.69 o
   2   0   2        9.18        7.01      2.06 o
   3   0   2     5707.81     5761.95     22.29 o
   4   0   2      446.81      478.66     35.22 o
   5   0   2      125.29      115.24      3.43 o
   6   0   2       69.77       69.34      5.30 o
   7   0   2      360.00      375.60     10.78 o
  -7   1   2       28.09       29.25      4.62 o
  -6   1   2       54.40       53.37      2.85 o
  -5   1   2        2.65        3.69      1.76 o
  -4   1   2        8.41       16.73      2.10 o
  -3   1   2        9.88       32.92      2.29 o
  -2   1   2      125.53      106.84      2.76 o
  -1   1   2       83.44      101.58      7.82 o
   0   1   2     1453.61     1468.44      5.04 o
   1   1   2     1194.02     1218.04      4.40 o
   2   1   2       80.83       89.20      2.58 o
   3   1   2      838.52      904.69      7.69 o
   4   1   2       86.31       79.01      2.65 o
   5   1   2       45.35       53.89      2.47 o
   6   1   2       22.02       26.61      4.61 o
   7   1   2        0.03        3.59      4.10 o
  -7   2   2       45.17       39.18      9.36 o
  -6   2   2        8.81       10.77      3.70 o
  -5   2   2       37.31       46.87     16.00 o
  -4   2   2       25.48       31.24      3.32 o
  -3   2   2        0.02        2.33      1.75 o
  -2   2   2     1283.09     1314.13      8.20 o
  -1   2   2      348.47      362.68      5.49 o
   0   2   2      316.11      308.67      3.93 o
   1   2   2      825.79      795.85      8.76 o
   2   2   2      910.42      954.66      7.05 o
   3   2   2      755.44      784.98     24.59 o
   4   2   2       18.14       30.24      5.45 o
   5   2   2       84.11       80.36      2.93 o
   6   2   2       38.07       37.79      7.78 o
   7   2   2        6.77       10.37      2.79 o
  -6   3   2       12.38       10.93      3.44 o
  -5   3   2       70.83       65.56      6.21 o
  -4   3   2      105.32       94.08      5.93 o
  -3   3   2      414.08      384.43     14.76 o
  -2   3   2      194.40      182.33      4.22 o
  -1   3   2       53.25       44.89      2.61 o
   0   3   2        0.39        9.63      6.53 o
   1   3   2        8.19       12.71      3.21 o
   2   3   2       12.78       17.82      3.07 o
   3   3   2        0.07        8.04      5.24 o
   4   3   2      234.66      221.18      5.03 o
   5   3   2       22.48       34.96      4.05 o
   6   3   2        2.18        6.36      3.37 o
  -5   4   2        6.20        7.19      3.57 o
  -4   4   2       48.13       45.54      4.61 o
  -3   4   2       10.38       28.86      4.34 o
  -2   4   2        0.68        3.91      3.57 o
  -1   4   2        0.02        0.10      3.25 o
   0   4   2        0.69       10.20      2.49 o
   1   4   2        0.47       -1.16      3.11 o
   2   4   2        0.00        1.43      3.42 o
   3   4   2       27.62       49.46      4.90 o
   4   4   2        0.20        7.99      3.83 o
  -7   1   3      130.58      116.47      6.32 o
  -6   1   3        1.85        2.83      2.00 o
  -5   1   3        3.76        6.13      1.78 o
  -4   1   3       36.09       41.30      2.58 o
  -3   1   3       11.66        9.76      1.81 o
  -2   1   3       22.81       18.87      1.25 o
  -1   1   3    14130.03    13841.07     61.53 o
   0   1   3     1317.69     1215.15     14.88 o
   1   1   3     1555.18     1496.28      4.55 o
   2   1   3     2284.38     2315.54     10.53 o
   3   1   3      233.28      209.61      3.79 o
   4   1   3       76.24       86.42      2.42 o
   5   1   3       56.95       59.08      2.47 o
   6   1   3      194.40      195.17      7.37 o
   7   1   3       50.89       42.95      4.94 o
  -7   2   3        4.93        9.45      2.71 o
  -6   2   3       67.10       62.36      2.74 o
  -5   2   3        7.01        7.72      1.96 o
  -4   2   3      119.72      104.44      2.98 o
  -3   2   3       33.82       36.23      1.91 o
  -2   2   3     1097.93     1131.55      7.64 o
  -1   2   3      605.54      576.52      5.99 o
   0   2   3      142.13      128.25      6.58 o
   1   2   3       29.82       48.52      3.03 o
   2   2   3      792.56      818.31      6.54 o
   3   2   3       13.97       42.38     19.62 o
   4   2   3       14.83       18.81      2.87 o
   5   2   3        0.47        6.36      1.79 o
   6   2   3      143.08      115.95     10.80 o
   7   2   3        9.92        7.09      2.79 o
  -6   3   3        6.94        3.07      3.28 o
  -5   3   3        0.91        8.65      4.14 o
  -4   3   3        7.85       21.73      8.88 o
  -3   3   3        0.32       35.51     16.43 o
  -2   3   3       54.40       57.51      2.89 o
  -1   3   3       52.19       47.80      2.66 o
   0   3   3       18.54       21.93      2.30 o
   1   3   3      165.96      179.82      5.93 o
   2   3   3       67.34       56.62      3.97 o
   3   3   3       64.61       58.08      4.12 o
   4   3   3        1.27       19.80     10.89 o
   5   3   3       55.38       51.72      4.65 o
   6   3   3        1.57        4.87      3.41 o
  -5   4   3       15.30       12.77      3.84 o
  -4   4   3       21.01       27.17      6.79 o
  -3   4   3       18.96       23.30      3.98 o
  -2   4   3       12.21       14.80      3.99 o
  -1   4   3        2.51        6.60      3.53 o
   0   4   3       69.26       71.69      3.57 o
   1   4   3        4.79        2.77      3.26 o
   2   4   3        7.39        5.36      3.52 o
   3   4   3        0.59       10.77      3.76 o
   4   4   3       54.90       43.20      4.84 o
  -8   0   4       38.02       37.09      5.31 o
  -7   0   4       86.00       85.51      6.12 o
  -6   0   4       28.30       24.56      2.75 o
  -5   0   4       21.80       29.00      2.51 o
  -4   0   4     1370.48     1266.23     11.66 o
  -3   0   4      239.82      262.04      4.95 o
  -2   0   4     3502.21     3526.63     13.33 o
  -1   0   4     1905.00     1952.87      6.60 o
   0   0   4        2.14        1.52      0.50 o
   1   0   4    21561.33    21092.18    110.41 o
   2   0   4      523.06      480.05      5.83 o
   3   0   4      457.78      455.02      6.80 o
   4   0   4      212.00      221.76     15.52 o
   5   0   4      279.81      279.76      4.40 o
   6   0   4       36.80       45.35      5.18 o
   7   0   4      177.27      186.95      8.37 o
  -7   1   4        1.30        6.61      4.16 o
  -6   1   4        3.17        4.35      2.08 o
  -5   1   4       19.40       22.00      2.78 o
  -4   1   4       89.84      100.80      3.69 o
  -3   1   4      306.54      326.43      5.35 o
  -2   1   4      487.21      536.82      7.35 o
  -1   1   4      726.87      754.41      4.33 o
   0   1   4     7066.10     6445.54     11.47 o
   1   1   4       72.41       82.20      3.49 o
   2   1   4     2191.69     2287.77     10.39 o
   3   1   4      156.17      153.45      3.24 o
   4   1   4        2.31        2.49      1.30 o
   5   1   4        0.19        0.78      1.48 o
   6   1   4       65.33       74.35      5.46 o
   7   1   4       22.89       20.05      4.58 o
  -7   2   4       20.32       15.99      2.91 o
  -6   2   4        4.82        4.33      3.15 o
  -5   2   4        2.35        2.28      1.71 o
  -4   2   4      200.52      187.95      3.75 o
  -3   2   4        9.65       22.41      8.38 o
  -2   2   4      588.20      576.06      6.98 o
  -1   2   4      630.15      638.35      9.91 o
   0   2   4      175.50      173.00      5.45 o
   1   2   4        1.95        9.33      2.41 o
   2   2   4      469.49      497.57     11.30 o
   3   2   4       89.38       99.23      4.45 o
   4   2   4       80.94       87.58      2.80 o
   5   2   4        4.26       10.66      3.18 o
   6   2   4        3.33        9.00      4.11 o
   7   2   4        3.27        4.54      2.79 o
  -6   3   4        0.00        4.00      3.10 o
  -5   3   4        7.26        8.59      2.25 o
  -4   3   4      108.38       93.57      6.00 o
  -3   3   4      204.52      184.55     10.97 o
  -2   3   4       10.11       19.81      2.25 o
  -1   3   4       20.89       30.92      2.49 o
   0   3   4       55.49       52.78      2.67 o
   1   3   4      483.52      495.47      8.82 o
   2   3   4       71.10       88.38      4.45 o
   3   3   4       10.71       13.01      3.24 o
   4   3   4        0.05        7.72      3.91 o
   5   3   4       17.28       29.73      3.91 o
   6   3   4        8.30       14.27      3.60 o
  -4   4   4       11.36       17.98      2.97 o
  -3   4   4        0.02       16.12      3.87 o
  -2   4   4       53.48       44.42      4.56 o
  -1   4   4       26.75       27.15      3.94 o
   0   4   4      126.43      121.50      4.20 o
   1   4   4        1.05        1.32      3.28 o
   2   4   4        0.84        9.26      3.69 o
   3   4   4        0.41        3.83      3.56 o
   4   4   4        1.48       21.21      4.38 o
  -7   1   5       10.35        4.23      3.93 o
  -6   1   5       10.57       13.13      2.38 o
  -5   1   5       66.51       77.42      4.02 o
  -4   1   5      656.39      683.47      8.58 o
  -3   1   5       88.41       90.31      3.14 o
  -2   1   5      582.38      607.28      4.70 o
  -1   1   5      489.98      528.54      3.61 o
   0   1   5     6271.66     5932.11      9.38 o
   1   1   5        0.85        0.63      0.82 o
   2   1   5     1267.86     1370.35      5.86 o
   3   1   5       46.10       50.65      2.02 o
   4   1   5       14.43       22.23      1.69 o
   5   1   5      103.03       95.54      5.59 o
   6   1   5      295.04      278.20      8.60 o
   7   1   5        6.78       10.86      4.28 o
  -7   2   5        2.98        5.31      2.53 o
  -6   2   5        0.15       -0.22      1.96 o
  -5   2   5        6.71        5.60      1.91 o
  -4   2   5        7.24       14.21      3.70 o
  -3   2   5      389.24      397.38      6.31 o
  -2   2   5       17.79       34.33      7.03 o
  -1   2   5     1262.82     1204.76      7.59 o
   0   2   5       40.07       42.21      1.89 o
   1   2   5      122.70      130.98      4.03 o
   2   2   5      665.62      657.80      5.28 o
   3   2   5        8.33       12.08      1.73 o
   4   2   5       41.50       49.76      2.34 o
   5   2   5      107.50      110.60      5.07 o
   6   2   5        2.23        3.56      2.57 o
   7   2   5       27.59       30.95      4.01 o
  -6   3   5        6.52        6.87      2.26 o
  -5   3   5        1.13        5.50      2.18 o
  -4   3   5        0.53       17.67      9.33 o
  -3   3   5       43.66       51.06      6.32 o
  -2   3   5        1.62        5.42      2.40 o
  -1   3   5       66.66       67.90      3.02 o
   0   3   5        0.52        3.90      1.99 o
   1   3   5      122.27      143.46      5.43 o
   2   3   5      151.73      162.21      5.59 o
   3   3   5        0.02        6.99      3.01 o
   4   3   5       21.82       23.76      5.42 o
   5   3   5       19.28       22.63      3.61 o
   6   3   5       11.11        9.40      3.29 o
  -4   4   5       37.78       34.76      3.11 o
  -3   4   5       55.88       42.93      4.69 o
  -2   4   5        2.33        9.58      3.79 o
  -1   4   5       24.31       24.57      4.05 o
   0   4   5        1.71       21.78      7.41 o
   1   4   5        2.62        3.68      3.40 o
   2   4   5       48.04       45.90      4.40 o
   3   4   5        1.08        0.43      3.48 o
   4   4   5       46.91       41.16      4.79 o
  -8   0   6       16.01       13.28      4.82 o
  -7   0   6       38.00       41.38      3.30 o
  -6   0   6       37.73       41.68      3.75 o
  -5   0   6      334.70      370.88      9.98 o
  -4   0   6       78.89       76.15      3.47 o
  -3   0   6      392.06      443.99      6.01 o
  -2   0   6       34.19       34.35      1.91 o
  -1   0   6      516.46      465.34      2.65 o
   0   0   6        2.21        1.16      0.71 o
   1   0   6     3607.41     3466.67     11.61 o
   2   0   6      400.04      419.20      5.58 o
   3   0   6     1147.56     1033.49     10.34 o
   4   0   6      614.32      633.61     41.96 o
   5   0   6     1299.94     1303.72     15.31 o
   6   0   6      165.87      170.71      7.29 o
   7   0   6       28.20       31.08      5.22 o
  -7   1   6        0.03        3.70      3.92 o
  -6   1   6       53.98       61.03      5.69 o
  -5   1   6      114.44      104.23      3.30 o
  -4   1   6      152.86      178.36      4.75 o
  -3   1   6      130.76      117.25      3.51 o
  -2   1   6      760.53      796.93      5.02 o
  -1   1   6     1361.91     1357.40      4.87 o
   0   1   6       23.62       28.99      1.00 o
   1   1   6        3.89        4.96      1.91 o
   2   1   6       57.16       54.38      1.51 o
   3   1   6      160.26      160.38      3.12 o
   4   1   6      618.92      644.13      5.54 o
   5   1   6      214.40      204.03      7.13 o
   6   1   6       28.69       36.76      4.98 o
   7   1   6       28.01       25.69      4.46 o
  -7   2   6        0.09        4.35      2.45 o
  -6   2   6        9.80       12.00      2.12 o
  -5   2   6       36.16       41.72      4.62 o
  -4   2   6       13.36       10.47      1.71 o
  -3   2   6       63.67       70.18      2.46 o
  -2   2   6      433.37      396.10     12.67 o
  -1   2   6      366.37      367.59      8.74 o
   0   2   6        0.70        2.28      1.36 o
   1   2   6      171.55      173.97      6.95 o
   2   2   6       65.50       74.19     11.94 o
   3   2   6       47.60       55.45      2.18 o
   4   2   6        6.97        8.81      2.46 o
   5   2   6       72.96       73.07      4.52 o
   6   2   6        4.61        4.94      2.79 o
   7   2   6        0.20        3.58      3.40 o
  -6   3   6        4.24        2.74      2.13 o
  -5   3   6       74.67       80.20      3.50 o
  -4   3   6       68.79       72.27      3.28 o
  -3   3   6       35.88       45.14      8.17 o
  -2   3   6       17.19       22.38      2.37 o
  -1   3   6      259.59      244.09      4.58 o
   0   3   6       29.96       25.21      2.31 o
   1   3   6       25.72       41.95      3.49 o
   2   3   6      120.20      128.87      5.15 o
   3   3   6       20.33       23.07      3.40 o
   4   3   6       29.37       32.55      3.90 o
   5   3   6       55.25       41.30      4.11 o
   6   3   6        1.82        3.29      3.29 o
  -4   4   6        0.58        7.27      4.57 o
  -3   4   6        8.02       10.98      3.96 o
  -2   4   6       12.17       14.53      3.86 o
  -1   4   6       32.36       33.03      4.30 o
   0   4   6        3.37        2.76      2.54 o
   1   4   6       29.64       26.29      4.04 o
   2   4   6        1.00        8.73      3.70 o
   3   4   6        0.15        0.72      3.40 o
   4   4   6       18.62       20.79      4.27 o
  -7   1   7       28.44       34.79      2.89 o
  -6   1   7      123.12      113.11      8.12 o
  -5   1   7       57.87       49.98      2.66 o
  -4   1   7        0.83        4.82      2.17 o
  -3   1   7        0.72        0.97      1.55 o
  -2   1   7      203.83      206.81      2.67 o
  -1   1   7     2563.78     2555.22      7.97 o
   0   1   7      708.14      718.08      8.80 o
   1   1   7      845.02      766.59      4.72 o
   2   1   7      995.41      971.56     12.27 o
   3   1   7     1106.09     1141.43      7.64 o
   4   1   7       74.50       75.85      4.55 o
   5   1   7        0.39        5.53      3.94 o
   6   1   7       30.54       32.61      4.72 o
   7   1   7       32.60       37.52      5.10 o
  -7   2   7       29.30       21.79      4.65 o
  -6   2   7       57.51       65.11      3.32 o
  -5   2   7      259.54      248.97      4.61 o
  -4   2   7       35.61       32.02      2.12 o
  -3   2   7       10.91       11.67      2.34 o
  -2   2   7       99.44       97.31      2.60 o
  -1   2   7      131.62      150.94      5.22 o
   0   2   7      442.83      430.50      3.78 o
   1   2   7      286.78      262.03      4.37 o
   2   2   7      231.04      221.92      9.65 o
   3   2   7       67.68       85.55      2.55 o
   4   2   7       86.35       87.69      2.72 o
   5   2   7        3.43        8.55      3.21 o
   6   2   7        3.62        4.70      2.59 o
  -6   3   7        4.13        8.09      3.52 o
  -5   3   7       77.64       82.19      3.49 o
  -4   3   7       64.40       64.13      3.20 o
  -3   3   7      164.82      155.37      4.05 o
  -2   3   7      106.97      118.65      7.54 o
  -1   3   7        8.40       11.70      2.60 o
   0   3   7       19.19       27.46      3.21 o
   1   3   7        1.58        8.60      3.00 o
   2   3   7      121.87      150.27      5.75 o
   3   3   7        4.25       13.40      3.26 o
   4   3   7        8.34       13.25      3.37 o
   5   3   7        0.96        8.30      3.35 o
  -4   4   7       12.22       11.63      3.39 o
  -3   4   7        0.01        9.32      2.73 o
  -2   4   7        0.11       13.92      3.90 o
  -1   4   7        0.01       14.52      2.99 o
   0   4   7       12.11       12.81      4.01 o
   1   4   7        7.18       26.30      4.38 o
   2   4   7       27.89       23.61      3.94 o
   3   4   7        8.63        3.33      3.43 o
   4   4   7       10.27        7.99      3.86 o
  -7   0   8       39.90       48.06      3.23 o
  -6   0   8       77.53       91.67      6.59 o
  -5   0   8       41.28       41.94      2.69 o
  -4   0   8      126.33      123.94      2.97 o
  -3   0   8      240.29      247.91      4.55 o
  -2   0   8     2851.97     2950.54     11.20 o
  -1   0   8     2734.58     2885.67     11.54 o
   0   0   8       52.12       41.66      2.23 o
   1   0   8        0.84        3.43      1.60 o
   2   0   8     1447.05     1124.51    162.24 o
   3   0   8      241.11      230.43      6.22 o
   4   0   8       88.84       79.36      5.27 o
   5   0   8      350.40      379.45      9.04 o
   6   0   8      157.85      168.34      7.70 o
   7   0   8        1.88        5.17      4.91 o
  -7   1   8        0.78        2.64      2.40 o
  -6   1   8       31.84       39.72      4.27 o
  -5   1   8        2.76        3.24      2.12 o
  -4   1   8        3.77        5.03      2.49 o
  -3   1   8       33.61       34.27      2.32 o
  -2   1   8      337.97      355.19      3.48 o
  -1   1   8       38.08       40.07      0.83 o
   0   1   8      214.09      188.00      4.95 o
   1   1   8      111.98      113.48      2.09 o
   2   1   8       92.24       92.33      1.83 o
   3   1   8        3.49        4.09      1.26 o
   4   1   8       12.07       17.17      1.61 o
   5   1   8      131.58      129.94      6.31 o
   6   1   8        1.06        2.95      4.40 o
   7   1   8       12.69       12.45      4.42 o
  -7   2   8        5.24        4.51      4.10 o
  -6   2   8       50.47       53.85      2.86 o
  -5   2   8      121.12      124.57      5.93 o
  -4   2   8      133.31      129.47      3.50 o
  -3   2   8       87.48       95.24      2.71 o
  -2   2   8      385.89      404.54      4.74 o
  -1   2   8      391.08      412.06      4.94 o
   0   2   8        6.19        6.76      1.44 o
   1   2   8       42.92       45.29     10.18 o
   2   2   8        3.27       20.84     10.30 o
   3   2   8      203.89      204.93      2.87 o
   4   2   8       19.61       25.61      3.13 o
   5   2   8       35.36       29.35      3.66 o
   6   2   8        0.08        1.33      2.54 o
  -6   3   8        7.75        7.48      3.42 o
  -5   3   8        1.11        6.53      2.30 o
  -4   3   8       78.98       89.57      3.49 o
  -3   3   8      250.42      248.92      8.39 o
  -2   3   8      377.53      379.91      5.71 o
  -1   3   8        0.10        4.18      1.66 o
   0   3   8      129.54      144.52      5.63 o
   1   3   8       25.92       22.21      3.08 o
   2   3   8      315.34      300.98      7.36 o
   3   3   8       68.47       56.16      4.15 o
   4   3   8       15.21       18.45      3.61 o
   5   3   8        9.40       15.00      3.65 o
  -4   4   8        2.15        2.92      2.39 o
  -3   4   8       82.67       83.28     12.96 o
  -2   4   8       51.23       79.53      5.34 o
  -1   4   8       72.20       64.97      3.46 o
   0   4   8        9.45        8.88      3.84 o
   1   4   8      108.91      102.71      5.95 o
   2   4   8        3.64        8.12      3.51 o
   3   4   8        3.25        5.59      3.50 o
   4   4   8        0.79        1.36      3.38 o
  -7   1   9        2.35        4.53      2.53 o
  -6   1   9        1.66        7.14      2.41 o
  -5   1   9        4.32        9.52      2.45 o
  -4   1   9      629.79      620.87      8.84 o
  -3   1   9       94.06      106.66      3.64 o
  -2   1   9      569.14      559.98      4.22 o
  -1   1   9      223.45      193.23      1.53 o
   0   1   9     1313.66     1228.12      4.83 o
   1   1   9       69.08       56.08      3.93 o
   2   1   9      632.31      641.88      7.26 o
   3   1   9       59.36       77.08      2.13 o
   4   1   9      495.14      471.21      9.06 o
   5   1   9       20.15       16.20      4.24 o
   6   1   9        7.13        8.38      4.51 o
   7   1   9        7.98        8.66      4.26 o
  -7   2   9        3.82        5.89      3.18 o
  -6   2   9        3.50       11.39      4.07 o
  -5   2   9       31.70       41.42      3.63 o
  -4   2   9        0.21        6.22      3.36 o
  -3   2   9      845.00      822.09     12.90 o
  -2   2   9      939.65      940.09     24.03 o
  -1   2   9      773.78      737.94      5.55 o
   0   2   9      258.99      257.25      3.06 o
   1   2   9      348.19      354.75      5.93 o
   2   2   9      275.80      277.89     17.93 o
   3   2   9      139.88      132.08      3.54 o
   4   2   9       90.91       79.79      4.29 o
   5   2   9        2.40        6.86      3.13 o
   6   2   9        4.97        8.27      3.24 o
  -6   3   9       17.53       15.05      3.71 o
  -5   3   9        1.26        5.15      2.37 o
  -4   3   9       76.00       68.11      3.13 o
  -3   3   9        3.94       13.17      3.62 o
  -2   3   9      186.73      185.36      9.16 o
  -1   3   9       77.27       71.26      2.46 o
   0   3   9      129.75      135.65      7.64 o
   1   3   9        7.09       28.73      3.38 o
   2   3   9        0.52       28.05      3.64 o
   3   3   9        5.27       11.47      3.29 o
   4   3   9       33.84       36.18      3.83 o
   5   3   9       44.21       42.79      4.47 o
  -4   4   9        3.70        6.20      2.44 o
  -3   4   9       43.52       41.12      3.33 o
  -2   4   9      256.52      250.90      7.89 o
  -1   4   9        0.22        8.71      5.91 o
   0   4   9       23.36       31.25      4.38 o
   1   4   9       21.59       34.04      4.55 o
   2   4   9       26.14       30.32      4.25 o
   3   4   9       10.12        8.56      3.62 o
  -7   0  10      111.39       88.81      5.11 o
  -6   0  10      264.50      265.47     18.79 o
  -5   0  10      171.41      201.53      5.76 o
  -4   0  10      994.93     1058.03    102.99 o
  -3   0  10      363.51      336.17      5.04 o
  -2   0  10       10.94       10.99      1.36 o
  -1   0  10       68.94       58.77      2.12 o
   0   0  10      241.94      236.21      3.85 o
   1   0  10    13851.57    13626.74     27.99 o
   2   0  10      828.35      893.11      8.79 o
   3   0  10       56.76       40.63      3.95 o
   4   0  10       53.32       64.63      4.34 o
   5   0  10        9.36        8.81      4.45 o
   6   0  10      337.71      395.16     10.72 o
   7   0  10       10.73        5.97      4.60 o
  -7   1  10       76.82       65.66      3.33 o
  -6   1  10       35.31       32.70      2.70 o
  -5   1  10      628.58      607.80     17.21 o
  -4   1  10       20.27       22.14      3.13 o
  -3   1  10      873.15      903.18      9.72 o
  -2   1  10        6.15        6.38      0.96 o
  -1   1  10      207.38      189.02      2.71 o
   0   1  10      552.16      513.55      3.25 o
   1   1  10      140.15      140.56      2.37 o
   2   1  10      315.84      330.95      5.61 o
   3   1  10      146.41      135.05      2.67 o
   4   1  10        0.09        5.04      3.69 o
   5   1  10       44.32       41.89      4.81 o
   6   1  10       80.44       73.62      5.82 o
   7   1  10        8.70       15.72      4.99 o
  -7   2  10       11.83       11.30      2.75 o
  -6   2  10       54.57       46.32      4.00 o
  -5   2  10       68.55       73.06      2.84 o
  -4   2  10      200.72      190.94      5.02 o
  -3   2  10       79.34       85.97      2.86 o
  -2   2  10      381.00      361.26     10.07 o
  -1   2  10        0.46        2.20      1.47 o
   0   2  10       96.63      103.41      3.59 o
   1   2  10      656.67      615.21     12.78 o
   2   2  10       25.01       27.31      1.93 o
   3   2  10        3.37        8.27      1.71 o
   4   2  10       25.30       46.74      3.95 o
   5   2  10       66.92       60.93      4.99 o
   6   2  10       81.89       75.85      3.95 o
  -6   3  10       36.47       35.29      4.57 o
  -5   3  10        6.85       10.19      3.40 o
  -4   3  10        0.03        3.51      2.14 o
  -3   3  10       51.74       48.18      2.85 o
  -2   3  10        9.51       12.37      2.92 o
  -1   3  10       76.12       77.53      2.69 o
   0   3  10       73.11       80.05      4.53 o
   1   3  10      152.54      145.87      5.38 o
   2   3  10        9.31       10.45      3.01 o
   3   3  10        3.48        6.56      3.02 o
   4   3  10        9.82       24.09      3.61 o
   5   3  10       50.90       43.68      4.33 o
  -4   4  10       24.26       25.62      4.44 o
  -3   4  10        2.99        5.69      2.35 o
  -2   4  10      125.80      131.15      6.15 o
  -1   4  10       26.20       21.67      2.95 o
   0   4  10       49.64       59.72      4.93 o
   1   4  10        0.02       10.01      4.05 o
   2   4  10        5.69       12.23      4.02 o
   3   4  10        0.20        3.78      3.49 o
  -7   1  11       14.63       14.06      2.50 o
  -6   1  11        1.89        3.09      2.34 o
  -5   1  11      398.87      367.17      8.75 o
  -4   1  11      158.94      156.57      5.14 o
  -3   1  11      314.47      304.08      6.00 o
  -2   1  11        0.01        1.46      0.73 o
  -1   1  11      373.74      370.75      3.84 o
   0   1  11      131.91      129.13      1.79 o
   1   1  11      451.71      389.78      2.97 o
   2   1  11      672.25      693.70      8.07 o
   3   1  11     1425.20     1457.50     26.44 o
   4   1  11      160.13      149.56      5.93 o
   5   1  11      111.91      104.69      6.06 o
   6   1  11        3.21        7.02      4.44 o
   7   1  11       23.48       22.95      5.26 o
  -7   2  11       36.06       37.28      6.94 o
  -6   2  11       13.84       11.29      3.18 o
  -5   2  11       15.58       18.80      2.33 o
  -4   2  11      306.19      313.67      4.82 o
  -3   2  11       48.13       42.27      2.15 o
  -2   2  11       40.28       39.59      1.84 o
  -1   2  11       43.08       39.18      2.24 o
   0   2  11      142.40      129.67      3.23 o
   1   2  11      393.74      371.01     14.46 o
   2   2  11       92.80      104.13      2.87 o
   3   2  11       28.81       46.39      2.51 o
   4   2  11      342.54      313.32      7.50 o
   5   2  11      104.60      107.63      9.73 o
   6   2  11       28.55       32.28      7.79 o
  -6   3  11       25.34       28.31      4.34 o
  -5   3  11       60.71       53.03      4.60 o
  -4   3  11        0.13       -0.53      1.88 o
  -3   3  11        7.20       67.42     26.68 o
  -2   3  11       14.29       37.36      9.95 o
  -1   3  11        2.41        5.47      1.71 o
   0   3  11        2.92       23.65      3.64 o
   1   3  11        3.19       19.18      3.33 o
   2   3  11        4.47        5.41      3.02 o
   3   3  11        1.20        4.45      3.06 o
   4   3  11       75.08       63.43      4.58 o
   5   3  11        5.97        7.48      3.52 o
  -4   4  11       21.15       23.66      4.44 o
  -3   4  11       12.00       10.44      2.48 o
  -2   4  11       38.31       67.14      4.91 o
  -1   4  11        0.18       10.42      7.77 o
   0   4  11        7.52       26.35      4.47 o
   1   4  11       73.39       66.16      5.36 o
   2   4  11        0.64        3.18      3.55 o
   3   4  11        5.60        9.26      4.04 o
  -7   0  12       27.60       29.86      4.07 o
  -6   0  12      186.53      196.60     17.80 o
  -5   0  12      440.98      446.37     13.58 o
  -4   0  12       59.00       60.23      2.56 o
  -3   0  12     1151.14     1201.61      8.62 o
  -2   0  12     2681.65     2827.07      9.82 o
  -1   0  12     3959.14     3914.64     15.95 o
   0   0  12       89.41       96.85      4.48 o
   1   0  12      372.83      300.10     35.26 o
   2   0  12      228.20      248.75      5.39 o
   3   0  12      107.87       77.22     17.82 o
   4   0  12      889.97      883.27     12.27 o
   5   0  12      367.63      375.73      9.73 o
   6   0  12       79.86       82.58      6.47 o
   7   0  12       30.08       27.58      5.14 o
  -7   1  12        0.02        0.86      3.04 o
  -6   1  12        6.20       12.35      2.46 o
  -5   1  12      217.11      195.42      8.62 o
  -4   1  12       80.26       76.08      4.11 o
  -3   1  12       31.80       28.59      1.52 o
  -2   1  12      751.83      742.23     12.48 o
  -1   1  12      231.95      256.16      4.41 o
   0   1  12      857.69      834.46     10.53 o
   1   1  12      608.04      584.95      3.67 o
   2   1  12      880.80      890.65      9.41 o
   3   1  12       42.19       47.52      4.11 o
   4   1  12      505.07      501.64      9.33 o
   5   1  12        1.43        7.76      4.42 o
   6   1  12       51.83       52.25      5.42 o
   7   1  12        6.56        7.49      5.30 o
  -7   2  12        6.93        6.06      3.23 o
  -6   2  12       13.43       14.99      3.41 o
  -5   2  12       16.71       23.72      3.36 o
  -4   2  12      422.33      402.94     14.67 o
  -3   2  12      169.69      169.18      6.45 o
  -2   2  12        0.69        7.85      2.33 o
  -1   2  12      232.61      205.57      4.63 o
   0   2  12        0.75       10.87      2.13 o
   1   2  12      463.66      444.09      5.73 o
   2   2  12      265.15      266.12     17.32 o
   3   2  12      595.71      562.44     15.89 o
   4   2  12      134.52      133.76      5.45 o
   5   2  12       33.03       32.30      4.44 o
   6   2  12        0.01        3.73      2.87 o
  -6   3  12        0.09        3.18      3.53 o
  -5   3  12        3.77        4.25      3.36 o
  -4   3  12        9.71       10.39      3.23 o
  -3   3  12      714.48      699.63     37.58 o
  -2   3  12      460.68      434.96      6.08 o
  -1   3  12       62.96       74.50      2.54 o
   0   3  12      168.20      165.74      5.68 o
   1   3  12       46.79       48.59      3.88 o
   2   3  12       14.88       13.74      3.31 o
   3   3  12       19.56       19.18      3.36 o
   4   3  12        0.68        7.95      3.40 o
   5   3  12        3.74        3.45      3.54 o
  -3   4  12        7.97        7.72      4.17 o
  -2   4  12      185.93      163.28      6.35 o
  -1   4  12       69.04       78.48      4.27 o
   0   4  12       86.62       78.25      5.36 o
   1   4  12       41.32       46.45      4.93 o
   2   4  12        3.81        3.94      3.63 o
   3   4  12        2.07        5.44      3.87 o
  -7   1  13       13.99       12.85      3.49 o
  -6   1  13      263.13      260.77     12.77 o
  -5   1  13       15.49       13.03      2.50 o
  -4   1  13       18.63       17.74      3.25 o
  -3   1  13       47.33       45.56      3.07 o
  -2   1  13       46.76       66.25      2.08 o
  -1   1  13     2960.10     3013.44     17.11 o
   0   1  13     2620.58     2622.16      8.76 o
   1   1  13      556.70      505.05      8.53 o
   2   1  13       16.98       19.87      2.68 o
   3   1  13      176.56      160.55      7.62 o
   4   1  13        1.66        7.20      3.78 o
   5   1  13      474.66      457.35      9.98 o
   6   1  13       56.97       56.44      5.72 o
   7   1  13       46.58       52.73      6.06 o
  -7   2  13        0.01        0.83      2.95 o
  -6   2  13       44.47       48.65      4.44 o
  -5   2  13        7.17        5.07      2.74 o
  -4   2  13      532.05      513.13      5.88 o
  -3   2  13      332.67      291.86      8.12 o
  -2   2  13     1198.84     1120.05     12.47 o
  -1   2  13      502.40      512.56      6.84 o
   0   2  13     2099.89     2112.49     16.16 o
   1   2  13       31.83       55.74     12.76 o
   2   2  13       70.69       86.32      2.81 o
   3   2  13       38.88       64.08      6.81 o
   4   2  13       85.05       72.99      4.48 o
   5   2  13       21.90       19.18      3.10 o
   6   2  13       10.04       10.12      3.01 o
  -5   3  13       50.75       48.30      4.60 o
  -4   3  13        0.07        1.18      3.51 o
  -3   3  13      501.97      492.73      6.62 o
  -2   3  13       88.98       95.40      3.57 o
  -1   3  13      204.67      187.31      6.27 o
   0   3  13       56.91       68.17      4.36 o
   1   3  13       27.49       44.61      4.05 o
   2   3  13        4.22       48.90      4.40 o
   3   3  13       21.09       24.77      3.69 o
   4   3  13        0.45       13.67      3.64 o
   5   3  13        2.61       -1.42      3.62 o
  -3   4  13       48.16       38.37      4.69 o
  -2   4  13        8.28       21.62      3.21 o
  -1   4  13       73.71       94.16     10.34 o
   0   4  13        8.75       17.60      4.24 o
   1   4  13        7.37       23.52      4.37 o
   2   4  13        0.53       -0.53      3.51 o
   3   4  13        0.01        4.69      3.50 o
  -7   0  14        0.38        2.00      3.41 o
  -6   0  14      493.61      437.53      9.40 o
  -5   0  14      791.22      796.08     24.44 o
  -4   0  14      322.21      342.02     13.65 o
  -3   0  14     1968.36     1881.02     72.01 o
  -2   0  14      220.47      223.36     12.11 o
  -1   0  14      495.62      462.06     13.48 o
   0   0  14        0.69        4.60      2.73 o
   1   0  14       89.69      127.64      5.64 o
   2   0  14     5343.65     5818.52     23.96 o
   3   0  14       59.09       58.32      3.86 o
   4   0  14      623.79      673.75     10.94 o
   5   0  14      251.35      262.48      8.70 o
   6   0  14       45.10       46.01      5.92 o
   7   0  14        5.06        2.59      4.97 o
  -7   1  14        7.46        8.44      3.51 o
  -6   1  14       57.47       57.55      4.48 o
  -5   1  14       19.32       13.43      2.43 o
  -4   1  14      314.79      290.12      6.94 o
  -3   1  14      308.83      302.28     11.78 o
  -2   1  14     1135.02     1162.11      4.73 o
  -1   1  14      733.18      758.30     11.20 o
   0   1  14      667.22      710.81      4.19 o
   1   1  14      209.73      221.64      2.50 o
   2   1  14       24.60       29.17      2.50 o
   3   1  14      471.19      476.18      8.34 o
   4   1  14      104.97       98.87      5.32 o
   5   1  14       67.41       71.93      5.74 o
   6   1  14       22.29       22.49      4.71 o
   7   1  14        1.39        4.48      5.08 o
  -7   2  14       16.11       16.40      3.61 o
  -6   2  14       33.70       32.88      3.77 o
  -5   2  14        0.46        1.40      2.62 o
  -4   2  14       50.23       61.88      4.13 o
  -3   2  14        0.05        3.61      1.64 o
  -2   2  14       53.78       55.77      3.01 o
  -1   2  14        2.34        6.12      1.12 o
   0   2  14      162.98      169.98      5.98 o
   1   2  14      406.52      409.32      9.10 o
   2   2  14      257.63      222.48      8.65 o
   3   2  14      385.41      387.36      5.43 o
   4   2  14        3.78        9.22      3.28 o
   5   2  14       27.68       32.17      6.48 o
   6   2  14       60.51       53.72      3.86 o
  -5   3  14       22.12       19.99      3.90 o
  -4   3  14        3.32        3.54      3.21 o
  -3   3  14      127.16      135.14      6.23 o
  -2   3  14      252.93      248.11     13.35 o
  -1   3  14       11.87       15.09      2.81 o
   0   3  14        0.71       30.10      4.06 o
   1   3  14      128.86      120.39      5.26 o
   2   3  14      338.80      374.55      8.47 o
   3   3  14       43.95       54.97      4.57 o
   4   3  14       99.85       75.76      5.15 o
   5   3  14        4.64        2.95      3.76 o
  -3   4  14        1.39        6.58      4.09 o
  -2   4  14        2.65        5.51      3.81 o
  -1   4  14       93.85       92.85      7.80 o
   0   4  14        0.11        0.19      3.67 o
   1   4  14       50.70       53.64      5.25 o
   2   4  14        4.00        3.32      3.59 o
   3   4  14       17.05       16.00      4.17 o
  -7   1  15       73.45       76.75      4.91 o
  -6   1  15        2.21        7.14      3.40 o
  -5   1  15      100.58       92.60      3.45 o
  -4   1  15      160.63      147.19      5.46 o
  -3   1  15     1308.67     1291.93     37.78 o
  -2   1  15      122.02      118.96      2.14 o
  -1   1  15      224.31      207.99      4.25 o
   0   1  15      186.72      201.53      3.59 o
   1   1  15     1556.49     1470.61     19.21 o
   2   1  15       34.76       26.23      2.06 o
   3   1  15      432.49      409.65      5.52 o
   4   1  15      170.95      170.13      6.29 o
   5   1  15       47.51       43.57      5.44 o
   6   1  15      148.92      130.07      6.80 o
  -6   2  15        5.04        9.11      3.31 o
  -5   2  15       37.80       41.47      3.75 o
  -4   2  15       38.17       58.79      4.13 o
  -3   2  15       31.94       37.98      2.14 o
  -2   2  15        3.15        1.91      1.26 o
  -1   2  15      185.79      191.67      4.33 o
   0   2  15      243.23      240.61      4.91 o
   1   2  15      178.87      172.07      4.79 o
   2   2  15       11.77        8.09      1.88 o
   3   2  15      913.37      885.46     14.81 o
   4   2  15      119.67      126.17      5.67 o
   5   2  15      104.52       93.60      4.05 o
   6   2  15        0.13        2.75      3.21 o
  -5   3  15        0.02        2.30      3.38 o
  -4   3  15       53.01       47.07      4.39 o
  -3   3  15       91.19      104.16      5.63 o
  -2   3  15        2.69       12.27      3.65 o
  -1   3  15       46.87       50.69      2.26 o
   0   3  15      332.17      307.97      7.47 o
   1   3  15        0.59       18.02      3.68 o
   2   3  15      288.62      308.61      7.95 o
   3   3  15      105.63      122.85      5.72 o
   4   3  15       45.53       63.28      5.04 o
   5   3  15        0.70       -1.58      3.75 o
  -3   4  15       10.06        9.17      3.86 o
  -2   4  15        0.59        3.48      3.60 o
  -1   4  15        1.87       13.09      4.10 o
   0   4  15        4.15        4.43      3.70 o
   1   4  15       34.00       37.66      4.99 o
   2   4  15       17.22       11.18      3.87 o
   3   4  15       19.53       28.66      4.54 o
  -7   0  16       27.93       29.61      4.20 o
  -6   0  16        8.87       12.84      3.81 o
  -5   0  16      290.86      312.35      7.98 o
  -4   0  16        8.18       14.92      3.91 o
  -3   0  16       27.28       25.00      1.77 o
  -2   0  16     3479.74     3627.50     71.29 o
  -1   0  16      924.90      917.03      9.21 o
   0   0  16     1284.78     1259.44     11.47 o
   1   0  16        1.63        0.05      0.57 o
   2   0  16      979.61     1113.36     11.40 o
   3   0  16        1.26        1.67      3.01 o
   4   0  16       17.86       19.06      4.58 o
   5   0  16      324.96      378.37     10.32 o
   6   0  16      245.27      254.92      9.29 o
   7   0  16       36.08       45.06      6.46 o
  -7   1  16        6.31       11.79      3.48 o
  -6   1  16       12.86       12.98      3.55 o
  -5   1  16       63.12       60.78      4.76 o
  -4   1  16      356.56      334.16      7.47 o
  -3   1  16      514.31      530.70      7.58 o
  -2   1  16      390.97      356.82      6.75 o
  -1   1  16      949.04      965.87      5.46 o
   0   1  16      718.75      724.07      3.92 o
   1   1  16      733.75      684.46      6.85 o
   2   1  16       17.82       15.68      1.87 o
   3   1  16        6.85       10.96      2.24 o
   4   1  16      112.21      107.44      5.58 o
   5   1  16      215.70      201.36      7.61 o
   6   1  16        7.40       12.55      5.01 o
  -6   2  16       19.47       19.56      3.55 o
  -5   2  16       56.08       52.75      4.10 o
  -4   2  16      226.18      220.19      6.47 o
  -3   2  16      423.81      383.49      7.81 o
  -2   2  16        6.39        9.32      1.49 o
  -1   2  16      352.82      345.76      5.86 o
   0   2  16       15.62       17.56      1.87 o
   1   2  16        9.17       11.63      5.13 o
   2   2  16        6.03        6.55      1.77 o
   3   2  16      273.19      266.12     10.79 o
   4   2  16      273.24      234.76      7.00 o
   5   2  16        0.28        6.36      3.53 o
   6   2  16        6.01       10.96      3.13 o
  -5   3  16        1.22        6.87      3.38 o
  -4   3  16       38.08       44.80      4.46 o
  -3   3  16       32.30       34.89      4.28 o
  -2   3  16      224.14      212.97      6.97 o
  -1   3  16      123.75      118.67      4.68 o
   0   3  16       55.41       79.01      4.61 o
   1   3  16      124.06      126.05      6.77 o
   2   3  16      151.72      185.01      6.50 o
   3   3  16      125.65      114.08      5.78 o
   4   3  16      127.78      134.42      6.12 o
   5   3  16        9.26       14.82      4.34 o
  -3   4  16        1.94        2.92      4.26 o
  -2   4  16       30.65       17.94      4.31 o
  -1   4  16        0.18        3.14      3.57 o
   0   4  16        0.78        3.99      3.44 o
   1   4  16        0.84       11.07      4.12 o
   2   4  16        0.32        2.08      3.70 o
   3   4  16       57.45       55.15      5.32 o
  -7   1  17       69.81       76.75      3.80 o
  -6   1  17        2.56        1.51      3.32 o
  -5   1  17      260.05      248.47      7.31 o
  -4   1  17      305.15      274.39      7.07 o
  -3   1  17      432.12      443.38      7.83 o
  -2   1  17        4.35        5.74      0.73 o
  -1   1  17        4.21        3.11      1.04 o
   0   1  17     1873.71     1841.88      7.89 o
   1   1  17      475.39      480.16      6.38 o
   2   1  17      119.86      106.71      3.04 o
   3   1  17        2.57        3.28      1.99 o
   4   1  17      430.81      450.12     30.10 o
   5   1  17       81.35       88.00      5.72 o
   6   1  17       85.15       68.83      6.39 o
  -6   2  17       38.20       37.09      4.16 o
  -5   2  17        3.06        4.93      3.35 o
  -4   2  17      343.21      327.63      7.82 o
  -3   2  17      284.31      273.27      6.86 o
  -2   2  17      589.07      539.92     15.52 o
  -1   2  17       12.43       17.86      1.69 o
   0   2  17        0.32        7.42      1.63 o
   1   2  17      282.67      269.00      4.35 o
   2   2  17       26.03       17.04      2.64 o
   3   2  17        6.90        8.57      2.34 o
   4   2  17        3.37       10.47      3.41 o
   5   2  17       52.71       42.95      3.49 o
   6   2  17       29.95       32.77      3.60 o
  -5   3  17        1.39        1.47      3.41 o
  -4   3  17        2.31        5.50      3.62 o
  -3   3  17       44.86       35.03      4.07 o
  -2   3  17       36.82       36.60      4.15 o
  -1   3  17       19.92       36.52      9.98 o
   0   3  17        1.55        5.49      2.09 o
   1   3  17       35.01       42.44      5.21 o
   2   3  17       35.47       74.37      4.93 o
   3   3  17       15.54       35.75      4.57 o
   4   3  17       71.81       83.17      5.42 o
   5   3  17       45.89       27.52      4.63 o
  -3   4  17       18.26       15.77      4.09 o
  -2   4  17       35.70       34.54      4.72 o
  -1   4  17       11.35        6.37      3.42 o
   0   4  17        1.02        2.73      3.55 o
   1   4  17       22.03       48.28      5.18 o
   2   4  17        4.45       16.75      4.16 o
   3   4  17       15.11       25.55      4.55 o
  -7   0  18        0.88       -0.44      3.68 o
  -6   0  18      219.45      225.39      7.32 o
  -5   0  18        6.95       10.31      3.93 o
  -4   0  18      252.96      237.71      6.65 o
  -3   0  18      330.62      315.91      6.82 o
  -2   0  18      743.86      783.68      6.37 o
  -1   0  18     5529.49     5996.59    181.97 o
   0   0  18      575.78      529.24     10.64 o
   1   0  18       41.07       44.79      1.14 o
   2   0  18       49.92       75.28      3.91 o
   3   0  18       40.69       59.29      4.51 o
   4   0  18        1.94        3.23      3.99 o
   5   0  18      643.44      649.05     13.09 o
   6   0  18       31.69       25.61      5.73 o
  -7   1  18       36.54       47.91      6.63 o
  -6   1  18        5.85        6.37      3.57 o
  -5   1  18       45.20       47.18      4.60 o
  -4   1  18       13.92       11.14      3.46 o
  -3   1  18       33.57       36.27      3.37 o
  -2   1  18      311.23      269.87      3.87 o
  -1   1  18      142.92      144.47      2.69 o
   0   1  18      391.74      392.86      3.32 o
   1   1  18      134.91      153.16      2.84 o
   2   1  18      113.69      127.56      3.90 o
   3   1  18        8.65       10.68      2.28 o
   4   1  18      278.36      270.55      6.83 o
   5   1  18        1.68        2.87      4.00 o
   6   1  18       37.80       35.16      5.41 o
  -6   2  18        1.34        2.20      2.98 o
  -5   2  18        8.94       11.05      3.23 o
  -4   2  18      242.86      230.14      6.84 o
  -3   2  18       27.88       33.92      3.39 o
  -2   2  18      145.87      137.12      4.96 o
  -1   2  18      120.91      128.37      3.85 o
   0   2  18      256.07      246.22      3.35 o
   1   2  18        3.49       10.75      2.55 o
   2   2  18        0.29        1.12      1.67 o
   3   2  18       14.28       14.63      2.45 o
   4   2  18       15.72       20.15      2.95 o
   5   2  18        1.87        3.03      2.82 o
   6   2  18        2.85        4.97      3.04 o
  -5   3  18        0.09        2.78      3.24 o
  -4   3  18      117.52      114.78      5.89 o
  -3   3  18       15.56       12.61      3.72 o
  -2   3  18       67.28       66.76      4.63 o
  -1   3  18      146.95      146.06      3.94 o
   0   3  18        4.88        4.58      2.12 o
   1   3  18        0.18        5.42      2.26 o
   2   3  18      270.06      237.57      7.10 o
   3   3  18      185.64      181.35      6.86 o
   4   3  18       59.98       73.63      5.29 o
   5   3  18        0.46       -2.25      3.97 o
  -2   4  18        8.61       10.37      4.10 o
  -1   4  18        0.38       12.77      3.77 o
   0   4  18        2.85        0.23      3.30 o
   1   4  18      125.89      117.71      6.52 o
   2   4  18       66.19       73.26      5.39 o
  -7   1  19       39.96       47.09      4.63 o
  -6   1  19       25.86       19.18      3.82 o
  -5   1  19      175.78      164.69      6.46 o
  -4   1  19      227.55      213.59      6.58 o
  -3   1  19       63.78       53.03      3.71 o
  -2   1  19       65.46       57.21      1.83 o
  -1   1  19        2.38        4.46      0.83 o
   0   1  19      116.47      102.06      2.21 o
   1   1  19       25.51       17.34      1.01 o
   2   1  19      221.90      245.13      3.92 o
   3   1  19       68.32       61.11      2.93 o
   4   1  19        0.91        7.48      2.77 o
   5   1  19       55.77       53.50      5.07 o
   6   1  19        4.84        6.96      4.89 o
  -6   2  19       16.47       17.96      3.55 o
  -5   2  19       18.03       13.57      3.16 o
  -4   2  19        2.33        2.77      2.66 o
  -3   2  19       25.50       25.70      3.47 o
  -2   2  19       89.61       82.26      4.12 o
  -1   2  19      184.85      167.00      6.10 o
   0   2  19      108.79      118.79      2.68 o
   1   2  19      335.44      328.83      7.34 o
   2   2  19        5.60        7.55      1.87 o
   3   2  19      117.22      142.09      3.85 o
   4   2  19      314.13      274.97     10.11 o
   5   2  19       34.96       32.46      3.50 o
   6   2  19        1.41        6.95      3.25 o
  -5   3  19        5.19       10.94      3.34 o
  -4   3  19        1.68        7.82      3.57 o
  -3   3  19        2.46        1.13      3.22 o
  -2   3  19        9.16       11.73      3.53 o
  -1   3  19        0.60        8.35      2.13 o
   0   3  19       15.58       13.85      2.28 o
   1   3  19       18.72       25.20      2.55 o
   2   3  19        0.52       12.48      3.82 o
   3   3  19      156.48      168.02      6.79 o
   4   3  19       55.06       67.27      5.20 o
  -2   4  19        1.89        2.29      3.89 o
  -1   4  19       47.50       46.21      4.59 o
   0   4  19        0.59        0.81      3.49 o
   1   4  19       39.47       54.69      5.42 o
   2   4  19      116.26      128.51      6.59 o
  -7   0  20       50.36       47.69      4.80 o
  -6   0  20        4.98        4.86      3.80 o
  -5   0  20       17.32       21.77      4.13 o
  -4   0  20       27.55       41.60      4.12 o
  -3   0  20      129.76      130.32      5.13 o
  -2   0  20      254.74      238.56     11.04 o
  -1   0  20     1349.01     1553.00     30.23 o
   0   0  20       71.74       67.68      1.31 o
   1   0  20       24.10       31.15      1.07 o
   2   0  20      687.74      674.42     37.63 o
   3   0  20       64.69       77.40      4.53 o
   4   0  20        4.24        1.49      3.94 o
   5   0  20       57.80       57.45      5.77 o
   6   0  20        0.54       -1.92      4.90 o
  -6   1  20        5.72        4.79      3.30 o
  -5   1  20        5.80        1.70      3.55 o
  -4   1  20        0.89        0.28      3.37 o
  -3   1  20       64.99       68.99      4.03 o
  -2   1  20       50.24       64.62      3.10 o
  -1   1  20      322.09      323.57      2.71 o
   0   1  20        0.06        1.79      1.05 o
   1   1  20      142.67      135.92      3.70 o
   2   1  20       22.33       28.28      1.78 o
   3   1  20        5.23        7.87      2.12 o
   4   1  20      106.07      100.71      3.90 o
   5   1  20       80.44       83.30      8.91 o
   6   1  20        0.25        3.02      4.84 o
  -6   2  20       20.68       17.63      3.55 o
  -5   2  20        0.29        0.04      2.81 o
  -4   2  20        1.73        3.06      2.76 o
  -3   2  20      113.02      119.03      5.09 o
  -2   2  20        8.66       10.08      2.55 o
  -1   2  20       58.12       57.96      2.04 o
   0   2  20       50.50       58.16      2.02 o
   1   2  20        0.77        3.50      1.40 o
   2   2  20      126.78      112.35      9.09 o
   3   2  20      193.68      186.38      7.70 o
   4   2  20      193.57      198.93      5.03 o
   5   2  20        1.19        2.33      2.75 o
   6   2  20       78.98       60.55      6.40 o
  -5   3  20       27.39       21.99      4.16 o
  -4   3  20       14.04       12.97      3.96 o
  -3   3  20       33.77       40.03      4.42 o
  -2   3  20       18.97       13.80      3.47 o
  -1   3  20        3.97       12.92      4.18 o
   0   3  20       12.84       15.39      2.16 o
   1   3  20       72.19       73.70      3.34 o
   2   3  20        6.05       16.29      3.74 o
   3   3  20      214.18      211.51      7.35 o
   4   3  20       49.76       41.69      4.68 o
   5   3  20        9.25        7.43      5.09 o
  -2   4  20        2.17        1.31      3.68 o
  -1   4  20        7.47       15.62      3.90 o
   0   4  20       10.53        8.94      3.52 o
   1   4  20       12.29       27.30      4.54 o
   2   4  20       57.18       77.42      5.71 o
  -6   1  21        0.06        2.81      3.32 o
  -5   1  21        0.02       -3.66      3.66 o
  -4   1  21      310.51      293.06      7.67 o
  -3   1  21        4.99        6.32      1.62 o
  -2   1  21     1151.07     1168.32      8.00 o
  -1   1  21       18.49       21.39      1.10 o
   0   1  21      189.79      172.16      2.13 o
   1   1  21        4.69        6.10      0.93 o
   2   1  21      110.15      104.94      2.64 o
   3   1  21        8.62        9.82      2.20 o
   4   1  21        3.74        4.73      2.48 o
   5   1  21        7.56        9.71      2.78 o
   6   1  21       17.56       20.50      5.23 o
  -6   2  21       16.80       17.57      3.67 o
  -5   2  21       22.24       16.99      3.38 o
  -4   2  21      117.39      105.83      5.09 o
  -3   2  21      526.76      480.39      9.06 o
  -2   2  21       53.84       50.17      3.51 o
  -1   2  21       60.02       56.64      2.01 o
   0   2  21      212.43      220.02      3.08 o
   1   2  21        3.71        4.24      1.40 o
   2   2  21        1.06        4.46      1.88 o
   3   2  21      149.79      136.89      3.90 o
   4   2  21        2.04        5.85      2.82 o
   5   2  21        4.06        4.37      2.86 o
   6   2  21        2.49        7.69      5.09 o
  -4   3  21        0.47        2.63      3.40 o
  -3   3  21       46.38       38.30      4.49 o
  -2   3  21       11.69       16.77      3.54 o
  -1   3  21       81.81       88.02      5.11 o
   0   3  21        1.31        1.26      1.93 o
   1   3  21       42.21       52.21      4.89 o
   2   3  21       82.73       72.70      4.86 o
   3   3  21        0.18       17.14      4.32 o
   4   3  21        5.24        4.07      3.59 o
   5   3  21        0.00        4.00      5.43 o
  -2   4  21       18.07       13.32      4.65 o
  -1   4  21        1.16        2.49      3.32 o
   0   4  21        0.31       -1.34      3.14 o
   1   4  21        7.24        9.55      3.95 o
   2   4  21       58.86       62.90      5.44 o
  -6   0  22        4.48        3.65      3.69 o
  -5   0  22      846.16      871.79     13.08 o
  -4   0  22      404.44      408.45      8.84 o
  -3   0  22      413.95      424.54      8.28 o
  -2   0  22      812.64      806.99     23.39 o
  -1   0  22      722.65      735.27      6.51 o
   0   0  22     1780.30     1674.23     19.86 o
   1   0  22       52.86       45.27      1.50 o
   2   0  22      108.57      110.34      3.36 o
   3   0  22       11.90       10.18      3.55 o
   4   0  22        6.40        1.85      4.21 o
   5   0  22       40.04       34.98      5.41 o
   6   0  22       75.92       62.59      6.15 o
  -6   1  22      125.69      122.24      5.93 o
  -5   1  22        3.53        2.21      3.67 o
  -4   1  22      428.67      433.09      9.12 o
  -3   1  22       95.87       90.85      2.78 o
  -2   1  22      124.77      120.78      2.61 o
  -1   1  22      334.20      298.23      2.72 o
   0   1  22       10.42       11.32      1.02 o
   1   1  22       71.36       69.09      1.43 o
   2   1  22      143.49      131.12      2.72 o
   3   1  22        9.29        8.77      2.25 o
   4   1  22       33.56       32.06      2.97 o
   5   1  22       10.08       10.63      3.05 o
   6   1  22        8.77       10.90      5.08 o
  -5   2  22        0.12        1.58      2.88 o
  -4   2  22       64.62       55.28      4.42 o
  -3   2  22      149.81      151.89      5.63 o
  -2   2  22       20.27       17.81      3.03 o
  -1   2  22        4.36        8.47      1.43 o
   0   2  22       21.00       32.36      1.59 o
   1   2  22        0.56        6.87      1.64 o
   2   2  22       71.60       70.00      3.73 o
   3   2  22       27.66       34.50      2.32 o
   4   2  22        0.10       -0.15      1.95 o
   5   2  22        4.08        5.91      2.94 o
  -4   3  22       18.64       13.89      4.00 o
  -3   3  22       22.95       23.84      3.94 o
  -2   3  22       36.31       35.36      3.98 o
  -1   3  22       13.33       20.65      2.45 o
   0   3  22       32.40       26.64      2.55 o
   1   3  22        3.58        8.77      2.29 o
   2   3  22       21.94       28.60      3.80 o
   3   3  22       78.02       63.54      5.20 o
   4   3  22        6.35        1.21      3.56 o
  -1   4  22       10.39        2.01      3.33 o
   0   4  22        0.20        0.47      3.24 o
   1   4  22        8.26        7.94      3.64 o
   2   4  22       27.38       28.97      4.67 o
  -6   1  23        0.22        4.04      3.48 o
  -5   1  23      177.62      182.30      6.97 o
  -4   1  23       37.81       38.32      4.33 o
  -3   1  23       88.89       87.42      4.43 o
  -2   1  23        3.77        5.67      1.43 o
  -1   1  23        2.14       10.01      1.43 o
   0   1  23      429.74      396.55      8.56 o
   1   1  23      357.54      329.54      4.36 o
   2   1  23        4.49        4.97      1.42 o
   3   1  23       26.23       25.93      2.73 o
   4   1  23        0.00        0.90      2.28 o
   5   1  23       87.52       84.23      4.52 o
   6   1  23       31.92       34.30      5.67 o
  -5   2  23        2.08        4.38      3.15 o
  -4   2  23       55.00       46.61      4.11 o
  -3   2  23       23.25       27.11      3.39 o
  -2   2  23       44.86       33.81      3.51 o
  -1   2  23      227.94      213.70      3.31 o
   0   2  23      278.99      263.40      6.15 o
   1   2  23      270.98      262.81      8.40 o
   2   2  23       52.18       53.93      4.40 o
   3   2  23       87.39      102.03      3.79 o
   4   2  23       34.18       28.58      2.48 o
   5   2  23        9.78        5.37      2.96 o
  -4   3  23        8.53        9.65      3.84 o
  -3   3  23        0.27        1.30      3.03 o
  -2   3  23       66.00       48.10      4.47 o
  -1   3  23        2.58        8.55      2.41 o
   0   3  23        7.63        6.61      1.80 o
   1   3  23       14.65       14.28      2.43 o
   2   3  23       49.81       48.52      4.26 o
   3   3  23        1.93       10.71      3.66 o
   4   3  23        0.02        5.57      4.12 o
  -1   4  23        1.92        4.00      3.39 o
   0   4  23       16.03       23.80      3.85 o
   1   4  23        2.27        4.89      3.41 o
  -6   0  24        7.36       12.10      4.34 o
  -5   0  24      101.32       96.21      5.63 o
  -4   0  24       31.24       31.86      4.45 o
  -3   0  24        0.46        2.93      3.18 o
  -2   0  24      361.09      352.33     10.32 o
  -1   0  24       57.25       68.84      2.68 o
   0   0  24      249.09      237.03      3.70 o
   1   0  24      126.48      130.37      5.06 o
   2   0  24      774.24      817.41     34.92 o
   3   0  24      221.20      253.58      9.08 o
   4   0  24      274.83      287.14      8.58 o
   5   0  24        1.95        2.20      4.26 o
   6   0  24       86.65       82.30      6.91 o
  -6   1  24        0.12        4.48      3.75 o
  -5   1  24        1.40        1.77      3.69 o
  -4   1  24       16.08        9.44      3.56 o
  -3   1  24       50.85       46.73      3.74 o
  -2   1  24       22.21       27.88      1.94 o
  -1   1  24      480.36      482.47      4.64 o
   0   1  24       36.26       41.01      1.57 o
   1   1  24      110.16      122.40      3.93 o
   2   1  24        4.36        4.66      1.51 o
   3   1  24      196.36      196.42      5.85 o
   4   1  24        1.14        2.44      2.47 o
   5   1  24       19.56       21.49      4.22 o
   6   1  24        2.31        3.09      3.52 o
  -5   2  24       16.28       17.39      3.65 o
  -4   2  24        4.23        6.11      2.99 o
  -3   2  24        1.78        5.38      2.95 o
  -2   2  24        0.94        1.78      2.83 o
  -1   2  24       44.40       47.14      2.00 o
   0   2  24      103.48      105.49      2.27 o
   1   2  24      293.11      285.20      3.98 o
   2   2  24       35.25       46.43      2.71 o
   3   2  24       96.49       91.10      2.91 o
   4   2  24        3.22        2.36      2.02 o
   5   2  24        4.26        5.95      2.88 o
  -4   3  24        7.45        3.94      3.41 o
  -3   3  24       15.50       14.38      3.74 o
  -2   3  24        1.44        3.23      2.92 o
  -1   3  24      118.86      114.37      3.68 o
   0   3  24        3.12        2.82      1.75 o
   1   3  24        0.49        2.80      2.26 o
   2   3  24       23.27       28.35      4.11 o
   3   3  24       43.08       53.08      4.76 o
   4   3  24       32.57       25.80      4.55 o
  -1   4  24        3.26        6.33      3.52 o
   0   4  24       51.45       51.03      4.50 o
   1   4  24        1.03        3.86      3.73 o
  -6   1  25      125.96      141.52      4.79 o
  -5   1  25       23.57       24.05      4.15 o
  -4   1  25       28.00       33.33      4.06 o
  -3   1  25      215.30      216.08      6.34 o
  -2   1  25     1271.15     1222.31      7.51 o
  -1   1  25      184.35      191.60      3.23 o
   0   1  25      255.17      254.96      8.41 o
   1   1  25      152.01      145.08      2.88 o
   2   1  25      167.13      155.86      3.54 o
   3   1  25        6.84       13.25      2.64 o
   4   1  25        1.15        1.75      2.58 o
   5   1  25        8.82        7.57      3.25 o
   6   1  25       20.35       17.80      3.64 o
  -5   2  25       91.01       81.46      5.23 o
  -4   2  25        1.01        0.32      2.91 o
  -3   2  25      129.13      139.78      5.70 o
  -2   2  25       43.06       36.72      3.64 o
  -1   2  25      156.35      144.15      3.85 o
   0   2  25       24.53       25.13      1.51 o
   1   2  25      159.48      165.44      4.24 o
   2   2  25       27.13       28.71      3.20 o
   3   2  25        1.14        3.94      1.98 o
   4   2  25        1.40        5.04      2.10 o
   5   2  25        4.88        6.58      3.16 o
  -4   3  25       25.81       23.25      4.14 o
  -3   3  25       28.77       30.37      4.35 o
  -2   3  25        0.22        4.74      3.08 o
  -1   3  25        1.70        8.62      3.50 o
   0   3  25        4.56        7.17      1.83 o
   1   3  25       52.61       41.97      2.98 o
   2   3  25       41.97       42.33      4.46 o
   3   3  25       17.89       12.86      3.72 o
   4   3  25        0.88        6.84      3.94 o
  -1   4  25       22.40       11.37      4.26 o
   0   4  25        0.01        9.06      3.51 o
   1   4  25        5.19        5.58      3.64 o
  -6   0  26      233.35      225.36      7.98 o
  -5   0  26       35.84       38.74      4.62 o
  -4   0  26      864.99      890.40     13.03 o
  -3   0  26       14.19       15.23      2.26 o
  -2   0  26      199.33      198.77      9.65 o
  -1   0  26     1298.33     1311.52     18.43 o
   0   0  26      420.01      371.04     11.41 o
   1   0  26       30.93       34.83      3.80 o
   2   0  26        6.21        5.35      3.31 o
   3   0  26       36.43       31.56      3.04 o
   4   0  26      207.60      198.12      7.51 o
   5   0  26       35.87       32.28      5.40 o
   6   0  26       59.45       49.73      6.09 o
  -6   1  26       31.02       43.67      4.98 o
  -5   1  26       54.76       54.33      4.72 o
  -4   1  26        0.05        4.03      3.21 o
  -3   1  26      318.56      311.19      7.45 o
  -2   1  26      231.34      255.59      6.24 o
  -1   1  26       63.99       58.51      3.19 o
   0   1  26      218.24      223.86      6.77 o
   1   1  26       16.41       29.46      4.01 o
   2   1  26       53.74       56.35      2.89 o
   3   1  26       56.32       51.48      3.42 o
   4   1  26       31.26       23.33      3.20 o
   5   1  26       38.02       37.99      3.79 o
   6   1  26       15.45       22.28      3.92 o
  -5   2  26        0.27        1.63      3.29 o
  -4   2  26       54.60       49.29      4.36 o
  -3   2  26       99.09       92.55      4.92 o
  -2   2  26       52.99       47.20      3.96 o
  -1   2  26        1.50        6.96      2.00 o
   0   2  26        0.42        3.75      1.57 o
   1   2  26        3.39        7.38      4.22 o
   2   2  26       31.44       43.58      3.04 o
   3   2  26       12.22       16.13      2.42 o
   4   2  26        0.16        2.04      2.10 o
   5   2  26        5.49        9.56      2.91 o
  -3   3  26       88.14       86.94      5.79 o
  -2   3  26        1.19        1.86      3.21 o
  -1   3  26       19.45       12.60      3.80 o
   0   3  26        1.93        2.20      1.80 o
   1   3  26        0.89        1.05      2.07 o
   2   3  26       80.10       77.57      4.87 o
   3   3  26        1.93        4.55      3.31 o
   4   3  26       10.09        8.04      3.81 o
   0   4  26        4.18        3.67      3.28 o
   1   4  26        0.59        2.69      3.68 o
  -5   1  27       41.13       38.11      4.67 o
  -4   1  27      161.73      182.93      6.52 o
  -3   1  27       19.78       23.57      3.43 o
  -2   1  27       94.59      106.84      2.93 o
  -1   1  27      119.30      122.39      3.91 o
   0   1  27      202.87      213.95      5.52 o
   1   1  27     1133.64     1085.34     23.79 o
   2   1  27      151.15      150.02      3.39 o
   3   1  27      178.21      177.49      4.90 o
   4   1  27        2.09        2.01      2.66 o
   5   1  27       70.95       75.42      4.55 o
   6   1  27        5.73        7.77      3.71 o
  -5   2  27       48.84       52.06      4.74 o
  -4   2  27       35.43       34.84      3.99 o
  -3   2  27      116.21      125.96      5.58 o
  -2   2  27       78.40       76.61      4.54 o
  -1   2  27       87.82       85.85      3.31 o
   0   2  27       84.61       77.20      2.55 o
   1   2  27        8.66        8.71      1.80 o
   2   2  27      320.83      337.02     12.01 o
   3   2  27       17.64       14.43      2.33 o
   4   2  27       46.27       51.36      4.94 o
   5   2  27       19.06       25.69      3.30 o
  -3   3  27        6.20       13.54      4.17 o
  -2   3  27        2.43        3.85      3.24 o
  -1   3  27       84.51       55.22      4.64 o
   0   3  27       22.00       21.36      5.08 o
   1   3  27       10.55        7.38      2.78 o
   2   3  27        6.17        7.96      3.54 o
   3   3  27        0.73        2.73      3.13 o
   1   4  27        5.09        8.11      3.65 o
  -5   0  28       85.42       83.54      5.70 o
  -4   0  28       37.09       30.15      4.21 o
  -3   0  28      411.61      409.67      6.79 o
  -2   0  28        7.19        4.64      2.04 o
  -1   0  28     1645.64     1686.59     28.94 o
   0   0  28     1598.09     1476.58     15.85 o
   1   0  28      739.58      717.14     12.05 o
   2   0  28        2.32        5.93      3.68 o
   3   0  28      317.87      328.33      6.16 o
   4   0  28       46.01       37.83      3.50 o
   5   0  28       55.45       49.37      6.01 o
   6   0  28       37.67       40.42      5.93 o
  -5   1  28        0.33        9.10      3.78 o
  -4   1  28        7.44       13.45      3.42 o
  -3   1  28        8.26       11.52      2.94 o
  -2   1  28       29.12       31.20      1.98 o
  -1   1  28       56.06       63.62      3.64 o
   0   1  28      837.34      820.24     13.73 o
   1   1  28      246.70      282.14     11.90 o
   2   1  28      135.12      135.96      3.59 o
   3   1  28       31.30       31.06      3.59 o
   4   1  28       44.24       39.35      3.50 o
   5   1  28       14.27       20.11      3.61 o
  -5   2  28       40.42       45.42      4.71 o
  -4   2  28       11.12       11.20      3.52 o
  -3   2  28      165.10      158.79      6.17 o
  -2   2  28        0.10        8.07      3.03 o
  -1   2  28        5.99        5.76      2.08 o
   0   2  28       99.30       97.89      2.83 o
   1   2  28      117.62      120.08      6.69 o
   2   2  28      132.88      135.80      9.90 o
   3   2  28        3.43        5.36      2.33 o
   4   2  28        0.46        2.75      2.48 o
   5   2  28       23.20       22.16      4.15 o
  -3   3  28       16.16       17.89      4.13 o
  -2   3  28        5.60        8.30      3.81 o
  -1   3  28       13.47       18.79      3.96 o
   0   3  28       10.55       11.86      2.70 o
   1   3  28        0.38        1.18      3.69 o
   2   3  28       22.28       16.14      3.39 o
   3   3  28       19.70       11.53      3.60 o
  -5   1  29      175.70      185.62      7.10 o
  -4   1  29      134.45      137.88      5.97 o
  -3   1  29        2.26        4.58      2.67 o
  -2   1  29        1.73        2.53      1.58 o
  -1   1  29      328.02      329.01      4.41 o
   0   1  29        2.49       18.59      2.83 o
   1   1  29      174.77      171.69      4.87 o
   2   1  29      403.08      401.40      7.02 o
   3   1  29       30.53       19.90      2.64 o
   4   1  29        1.48        2.92      3.94 o
   5   1  29       13.38       10.02      3.35 o
  -4   2  29       32.37       35.90      4.36 o
  -3   2  29        0.14        6.19      3.15 o
  -2   2  29       80.64      100.09      5.22 o
  -1   2  29       79.94       74.79      7.65 o
   0   2  29       25.92       28.22      2.16 o
   1   2  29       26.07       30.22      3.08 o
   2   2  29       31.12       46.61      5.24 o
   3   2  29       40.31       38.10      3.94 o
   4   2  29        0.00        4.02      2.58 o
   5   2  29       49.07       48.99      5.25 o
  -3   3  29       21.54       29.57      4.42 o
  -2   3  29       22.64       25.40      4.31 o
  -1   3  29        0.11       -0.63      3.28 o
   0   3  29        6.47       12.38      6.30 o
   1   3  29        8.48        3.35      3.72 o
   2   3  29       38.49       35.60      4.08 o
   3   3  29        6.33        5.49      3.36 o
  -5   0  30       31.57       35.28      5.08 o
  -4   0  30       72.07       80.34      5.48 o
  -3   0  30       42.04       40.81      2.90 o
  -2   0  30      378.70      367.81      5.79 o
  -1   0  30      110.19      108.12      6.80 o
   0   0  30      940.11      917.66     13.18 o
   1   0  30       45.69       48.11      5.24 o
   2   0  30      158.70      128.16      6.51 o
   3   0  30      154.13      132.86      7.30 o
   4   0  30        0.12       -3.82      4.13 o
   5   0  30       15.83       14.34      7.29 o
  -5   1  30       55.68       70.09      3.79 o
  -4   1  30        1.51        8.52      3.42 o
  -3   1  30       18.08       20.26      3.41 o
  -2   1  30        3.31        8.18      2.33 o
  -1   1  30      148.74      160.76      3.36 o
   0   1  30       26.09       23.27      2.84 o
   1   1  30       38.38       43.80      3.26 o
   2   1  30        1.25       14.49      3.23 o
   3   1  30        5.53        0.44      3.80 o
   4   1  30        8.18       22.27      4.67 o
   5   1  30       41.84       47.36      5.67 o
  -4   2  30        2.98        0.37      3.20 o
  -3   2  30       93.30       91.82      5.17 o
  -2   2  30      288.01      255.31      7.46 o
  -1   2  30        9.91       12.34      2.29 o
   0   2  30        6.31       12.01      2.51 o
   1   2  30       60.40       59.61      3.41 o
   2   2  30       26.05       27.84      4.80 o
   3   2  30       22.00       21.13      2.73 o
   4   2  30       35.52       35.93      3.19 o
  -3   3  30       65.19       52.24      5.37 o
  -2   3  30       58.18       58.24      5.12 o
  -1   3  30        2.07        2.84      3.28 o
   0   3  30       21.63       35.53      4.98 o
   1   3  30        6.90        4.73      3.66 o
   2   3  30        9.54       10.12      4.07 o
   3   3  30       30.69       18.37      3.90 o
  -5   1  31        9.72       19.81      2.96 o
  -4   1  31        8.92       10.71      3.34 o
  -3   1  31       12.74       16.54      3.58 o
  -2   1  31      109.69       96.32      2.79 o
  -1   1  31      683.00      712.44     10.43 o
   0   1  31        6.92       12.20      2.69 o
   1   1  31        1.35        4.25      2.63 o
   2   1  31      158.82      145.70      4.90 o
   3   1  31        3.54        6.01      4.97 o
   4   1  31       91.82       96.80      6.60 o
   5   1  31       12.18        8.82      4.61 o
  -4   2  31        0.36       -0.44      3.02 o
  -3   2  31       69.68       67.00      4.87 o
  -2   2  31      157.48      189.70      7.91 o
  -1   2  31        0.80        2.96      2.13 o
   0   2  31        9.04        9.58      4.19 o
   1   2  31       51.52       43.28      3.39 o
   2   2  31       32.66       49.33      3.71 o
   3   2  31       44.42       44.34      5.09 o
   4   2  31       27.81       25.92      3.01 o
  -2   3  31       17.54       18.30      4.23 o
  -1   3  31        7.24        6.39      3.48 o
   0   3  31       23.47       23.65      4.82 o
   1   3  31        5.03        7.08      3.69 o
   2   3  31       14.86        4.66      4.09 o
  -5   0  32        4.11        3.01      4.11 o
  -4   0  32      171.50      157.54      6.80 o
  -3   0  32      170.35      178.40     10.43 o
  -2   0  32        0.33        0.60      2.13 o
  -1   0  32       32.78       23.09      2.43 o
   0   0  32      525.70      518.89     10.55 o
   1   0  32     1508.05     1569.30     18.57 o
   2   0  32       55.79       50.71      5.23 o
   3   0  32        5.69        8.58      4.11 o
   4   0  32        0.00        2.32      4.05 o
   5   0  32        0.01       -0.29      4.56 o
  -5   1  32       71.72       83.12      4.18 o
  -4   1  32        1.28        2.39      3.09 o
  -3   1  32       53.13       59.97      4.58 o
  -2   1  32       27.08       28.76      1.97 o
  -1   1  32       31.63       48.22      2.45 o
   0   1  32       51.03       56.45      3.41 o
   1   1  32      153.62      146.25      4.72 o
   2   1  32       35.99       47.69      3.48 o
   3   1  32      124.45      118.50      8.77 o
   4   1  32        2.90        3.00      4.20 o
   5   1  32        0.47        3.31      4.91 o
  -4   2  32        5.54        6.85      3.45 o
  -3   2  32       15.38       17.79      4.08 o
  -2   2  32       23.81       24.44      3.01 o
  -1   2  32        4.72        3.13      2.13 o
   0   2  32        3.43       12.30      4.26 o
   1   2  32      231.53      232.86      5.73 o
   2   2  32      145.82      139.36      8.01 o
   3   2  32        2.35        0.25      4.02 o
   4   2  32       36.41       41.26      5.78 o
  -2   3  32       31.12       24.51      4.74 o
  -1   3  32        0.79        1.35      3.43 o
   0   3  32       38.99       44.77      5.48 o
   1   3  32       22.35       25.00      4.27 o
   2   3  32       11.69       20.37      4.73 o
  -4   1  33        7.48       12.97      4.56 o
  -3   1  33      209.64      223.61      7.30 o
  -2   1  33       44.73       38.70      2.14 o
  -1   1  33       16.00       19.61      2.32 o
   0   1  33      168.05      173.37      4.96 o
   1   1  33        1.87        0.91      4.38 o
   2   1  33       72.36       59.25      3.73 o
   3   1  33       16.95       19.52      3.55 o
   4   1  33       28.10       22.31      3.76 o
  -4   2  33       74.27       75.22      5.54 o
  -3   2  33       13.61       12.00      3.62 o
  -2   2  33        2.05        5.27      2.67 o
  -1   2  33        1.36        3.48      2.34 o
   0   2  33       85.29       89.62      5.94 o
   1   2  33        0.78        5.50      2.69 o
   2   2  33       22.67       34.70      3.56 o
   3   2  33        5.86        5.18      4.11 o
   4   2  33        5.29       18.50      4.76 o
  -2   3  33        3.54        7.22      3.96 o
  -1   3  33       19.18       16.76      3.88 o
   0   3  33        0.40        5.10      4.03 o
   1   3  33       18.96       21.09      4.32 o
   2   3  33       16.16       14.39      4.69 o
  -4   0  34       61.66       46.46      4.99 o
  -3   0  34       13.62       18.73      2.67 o
  -2   0  34       53.60       44.13      3.11 o
  -1   0  34       35.60       37.43      4.17 o
   0   0  34       21.30       16.70      3.91 o
   1   0  34       47.22       38.45      4.65 o
   2   0  34       13.59       11.45      4.12 o
   3   0  34       59.84       41.96      5.18 o
   4   0  34      204.05      201.23      9.28 o
  -4   1  34       31.57       34.44      6.81 o
  -3   1  34       33.31       44.62      4.35 o
  -2   1  34       43.07       54.27      3.09 o
  -1   1  34      188.44      177.38      4.96 o
   0   1  34        2.82       19.50      3.07 o
   1   1  34        3.90        5.56      2.69 o
   2   1  34       16.40       11.97      2.94 o
   3   1  34        3.66        9.01      7.01 o
   4   1  34        4.67       11.53      3.42 o
  -3   2  34        5.58        2.89      3.20 o
  -2   2  34      148.86      140.28      4.75 o
  -1   2  34       24.69       19.64      4.33 o
   0   2  34       36.60       43.87      4.87 o
   1   2  34        0.63        4.97      2.55 o
   2   2  34        0.74        2.13      3.95 o
   3   2  34        9.07        6.96      3.32 o
  -2   3  34       43.75       37.38      4.62 o
   0   3  34        1.61        6.40      4.24 o
   1   3  34        5.61        7.68      3.92 o
   2   3  34        2.54        5.80      4.83 o
  -4   1  35        1.29        5.79      5.95 o
  -3   1  35       21.33       24.77      3.04 o
  -2   1  35        9.05       16.68      2.16 o
  -1   1  35       15.41       25.81      5.15 o
   0   1  35      370.15      356.18      6.70 o
   1   1  35        0.56       -0.57      2.65 o
   2   1  35       13.13       11.18      2.94 o
   3   1  35       34.28       39.30      3.68 o
   4   1  35        3.66        3.91      4.75 o
  -3   2  35       21.44       25.16      4.27 o
  -2   2  35        6.88       12.03      2.88 o
  -1   2  35       69.73       67.71      5.58 o
   0   2  35        4.35       10.55      3.93 o
   1   2  35       11.11       10.96      2.97 o
   2   2  35       11.78        8.91      3.22 o
   3   2  35        6.75        6.38      3.19 o
  -4   0  36        1.64        1.11      4.15 o
  -3   0  36      240.85      241.61      5.59 o
  -2   0  36       40.65       30.97      3.01 o
  -1   0  36      254.84      256.20      8.17 o
   0   0  36       58.87       58.78      5.27 o
   1   0  36       19.85       27.01      4.52 o
   2   0  36       12.34       14.26      4.89 o
   3   0  36        4.26       12.68      4.80 o
   4   0  36       28.70       41.12      5.95 o
  -4   1  36       19.09       19.85      3.20 o
  -3   1  36        0.12        5.48      2.10 o
  -2   1  36       70.31       63.30      3.37 o
  -1   1  36       19.79       20.14      2.94 o
   0   1  36        0.17        7.19      2.77 o
   1   1  36       26.10       25.95      3.28 o
   2   1  36        4.19        5.52      2.80 o
   3   1  36        0.10        2.45      2.94 o
  -3   2  36       14.05       18.83      4.25 o
  -2   2  36        3.93        6.89      2.81 o
  -1   2  36       33.50       40.52      4.97 o
   0   2  36        0.53        5.69      4.13 o
   1   2  36        2.62        0.12      2.71 o
   2   2  36       19.79       14.39      3.16 o
   3   2  36       19.05       17.24      3.82 o
  -4   1  37        3.80       12.99      6.96 o
  -3   1  37      110.45      112.51      3.60 o
  -2   1  37        2.59        3.98      2.33 o
  -1   1  37       40.43       45.83      3.46 o
   0   1  37       11.87       15.00      2.89 o
   1   1  37       24.67       26.25      3.40 o
   2   1  37       19.14       23.78      3.37 o
   3   1  37       22.99       16.69      3.37 o
  -3   2  37        3.10        5.13      3.59 o
  -2   2  37      149.17      148.25      5.03 o
  -1   2  37        4.56       16.90      3.96 o
   0   2  37       92.11      115.57      6.87 o
   1   2  37        0.12       -2.76      2.76 o
   2   2  37        5.51        9.94      3.33 o
  -4   0  38        0.01       -1.96      4.40 o
  -3   0  38      109.15      127.61      4.52 o
  -2   0  38       42.76       48.22      4.80 o
  -1   0  38       14.02       17.23      4.26 o
   0   0  38       29.17       28.97      4.57 o
   1   0  38       35.92       41.38      5.08 o
   2   0  38       34.35       42.19      5.95 o
   3   0  38       30.89       22.48      5.50 o
  -3   1  38        0.33        4.56      2.45 o
  -2   1  38       72.20       78.63      5.69 o
  -1   1  38        1.24        4.41      2.70 o
   0   1  38       30.34       32.23      3.58 o
   1   1  38       24.98       32.39      3.57 o
   2   1  38        3.00        5.79      3.19 o
   3   1  38        0.06        2.12      3.25 o
  -1   2  38       41.55       44.00      5.43 o
   0   2  38        0.28        8.53      4.53 o
   1   2  38        0.50        2.21      3.99 o
   2   2  38        0.99        3.60      4.85 o
  -3   1  39        2.28        2.45      2.28 o
  -2   1  39       52.34       60.94      5.29 o
  -1   1  39        0.37        0.14      2.62 o
   0   1  39       85.57       97.69      4.56 o
   1   1  39        6.54        9.39      3.41 o
   2   1  39       23.29       27.02      3.71 o
   0   2  39        4.08        2.75      4.45 o
   2   2  39       30.24       31.04      5.78 o
  -3   0  40       74.11       90.55      4.38 o
  -2   0  40       40.84       34.24      4.55 o
  -1   0  40      102.03      112.52      6.70 o
   0   0  40       31.74       35.38      5.13 o
   1   0  40       62.51       51.96      5.74 o
   2   0  40        9.32       14.99      4.90 o
  -3   1  40       16.77       22.77      3.09 o
  -2   1  40       27.22       36.36      5.04 o
  -1   1  40       10.74       11.05      2.99 o
   0   1  40        5.33        7.68      3.22 o
   1   1  40       36.83       44.23      4.15 o
   2   1  40        0.00        3.34      6.47 o
  -2   1  41       38.93       39.48      5.34 o
  -1   1  41        1.80        1.96      2.93 o
   0   1  41       91.68      101.53      7.08 o
   1   1  41       14.10       29.25      3.86 o
  -2   0  42       95.49       96.54      6.26 o
  -1   0  42        1.10        1.16      4.25 o
   0   0  42        5.00        3.14      4.66 o
   1   0  42       53.72       51.11      6.19 o
   0   1  42        0.01        2.25      4.04 o
   1   1  42        6.83        5.80      4.77 o
   0   1  43        0.02        0.68      4.21 o
 
